# Supplementary material for: Anti-Microbiota Vaccine Reduces Avian Malaria Infection Within Mosquito Vectors
Source: Front Immunol. 2022 Mar 3;13:841835. doi: 10.3389/fimmu.2022.841835 (PMC8928750; doi:10.3389/fimmu.2022.841835)
Supplement: Supplementary Table S1 — Jaccard indexes of local centrality measures. Jaccard’s indexes for each of local centrality measures (i.e., degree, betweenness centrality, closeness centrality, eigenvector centrality and hub taxa) of the sets of most central nodes for pairwise network comparisons. The two p-values, P(J ≤ j) and P(J ≥ j), for each Jaccard’s index were added. [file Table_1.xls]

## Sheet: Sheet1
	Pairwise comparison of Networks
Parameters	PBS - P. relictum			PBS - E. coli BL21			PBS - E. coli O86			E. coli BL21 - E. coli O86			E. coli BL21 + P. relictum - P. relictum			PBS - E.coli BL21 + P.relictum			PBS - E. coli O86 + P. relictum			E. coli BL21+P. relictum - E. coli O86 + P. relictum			E. coli O86 + P. relictum - P. relictum
	Jacc	P(<=Jacc)	P(>=Jacc)	Jacc	P(<=Jacc)	P(>=Jacc)	Jacc	P(<=Jacc)	P(>=Jacc)	Jacc	P(<=Jacc)	P(>=Jacc)	Jacc	P(<=Jacc)	P(>=Jacc)	Jacc	P(<=Jacc)	P(>=Jacc)	Jacc	P(<=Jacc)	P(>=Jacc)	Jacc	P(<=Jacc)	P(>=Jacc)	Jacc	P(<=Jacc)	P(>=Jacc)
Degree	0.221	0.000375 ***	0.999796	0.388	0.943806	0.076546 .	0.358	0.781223	0.268177	0.283	0.083976	0.938025	0.25	0.007754 **	0.995084	0.304	0.226028	0.818794	0.176	0.000000 ***	1	0.202	0.000032 ***	0.999984	0.228	0.000857 ***	0.999513
Betweenness centr.	0.432	0.997032	0.004742 **	0.512	0.999999	0.000002 ***	0.522	1	0.000001 ***	0.418	0.991279	0.013213 *	0.255	0.011925 *	0.992246	0.322	0.410272	0.649682	0.387	0.942262	0.078311	0.324	0.430584	0.630352	0.315	0.331453	0.723646
Closeness centr.	0.254	0.010534 *	0.993192	0.367	0.849883	0.189703	0.33	0.493043	0.569416	0.274	0.046030 *	0.967409	0.228	0.000857 ***	0.999513	0.228	0.000857 ***	0.999513	0.222	0.000414 ***	0.999773	0.228	0.000857 ***	0.999513	0.241	0.003252 **	0.998028
Eigenvec. centr.	0.254	0.010534 *	0.993192	0.308	0.259579	0.788912	0.216	0.000192 ***	0.999898	0.28	0.069834	0.949089	0.315	0.331453	0.723646	0.315	0.331453	0.723646	0.147	0.000000 ***	1	0.142	0.000000 ***	1	0.198	0.000015 ***	0.999993
Hub taxa	0.254	0.010534 *	0.993192	0.308	0.259579	0.788912	0.216	0.000192 ***	0.999898	0.28	0.069834	0.949089	0.315	0.331453	0.723646	0.315	0.331453	0.723646	0.147	0.000000 ***	1	0.142	0.000000 ***	1	0.198	0.000015 ***	0.999993
